# Supplementary material for: Treatment and Prevention of Cardiogenic Arterial Thromboembolism in the Cat: A Systematic Review
Source: Animals (Basel). 2025 Dec 8;15(24):3539. doi: 10.3390/ani15243539 (PMC12730027; doi:10.3390/ani15243539)
Supplement: Supplementary file 1 [file animals-15-03539-s001.zip]

Archive with 1 entries (1 files):
- animals-3996846-supplementary.pdf
